# Supplementary material for: Modelling of Hepatitis B Virus vertical transmission dynamics in Ethiopia: a compartmental modelling approach
Source: BMC Infect Dis. 2023 May 31;23:366. doi: 10.1186/s12879-023-08343-4 (PMC10233892; doi:10.1186/s12879-023-08343-4)
Supplement: Supplementary file 1 — Additional file 1. [file 12879_2023_8343_MOESM1_ESM.txt]

"Additional file 1: R codes used in the modelling of HBV vertical transmission dynamics in Ethiopia"


##R-code Infection Hepatitis B virus vertical transmission  modelling
##Deterministic, deferential equation , compartmental Model
##The differential equations for the rate of change of each compartment are thus given by:
 
install.packages("deSolve")
library(deSolve)
HBV_model=function(current_timepoint, state_values, parameters)
        {
          #creat state variables (local variables)
          S=state_values[1] # susceptible
          I=state_values[2] # Infected
          C=state_values[3] # Carrier
          R=state_values[4] # Recovered
          with(
            as.list(parameters), #variable names within parameters can be used
            {
              #compute derivative
              dS= -lamda*S
              dI=lamda*S - tau*I-delta*I 
              dC=delta*I-gamma*C-mu*C 
              dR=gamma*C+tau*I 
              #combine results
              results=c(dS, dI, dC,dR)
              list(results)
            }
          )
       }
### Parametres 
Ro= 3.7 #basic reproductive rate, range [3.45 to 3.95]
beta=0.8 #transmission rate per infectious person per time
I=37008 # infected
N=1124838 #total population
S=1024803 #Susceptible individuals
C=32753 # carrier
R=30274 # Recovered
lamda=0.05 # 
tau=0.119 # The rate at which individuals with acute infection of HBV recovers with permanent immunity, range (0.09293-0.14596)
delta=0.048 #The rate at which individuals with acute infection become chronic carrier of the virus, range (0.03079-0.06445)
gamma= 0.014 #The rate at which individuals from chronic carrier stage recover from the virus,range (0.00383-0.02387) 
mu= 0.2 #The rate of mortality from complications of HBV in chronic carriers, range (0.15-0.25)
parameter_list= c(lamda=lamda,tau=tau,delta=delta,gamma=gamma)
## Initial values
N=1124838 #total population
S=1024803 #Fully susceptible hosts
I=37008 #Infected
C=32753 # carrier
R=30274 #Recovered
###Initial state values for differential equasions
initial_values=c(S=1024803,I=I,C=C,R=R)
##Set time in years, lets simulate for 49 years with outputs produces every year
times=seq(0, 49, by = 1)
###Simulate the HBV vertical transmission (SICR)
output=as.data.frame(lsoda(initial_values, times, HBV_model, parameter_list))
##Print the output and look the number of people in each compartment for each day
print(output)
##Now, let us plot the number for each compartment over time
library('reshape2')
library('ggplot2')
melted = melt(output, id.vars="time")
ggplot(data=melted, aes(x=time, y=value, color=variable)) +
  geom_line(size=2)
####Check total population in each year
output_N<-output
output_N$N_t<- output_N$S + output_N$I + output_N$C + output_N$R
plot(output_N$time,output_N$N_t,type = 'l')
##compute incidence(new infectious cases) at given time.
library(dplyr)
#output_incidence<- output_N %>% mutate(Incidence = ((I+C) - lag(I+C))/N_t) #N_t
##population at risk at given time Then we
output_incidence<-output_N %>% mutate(Incidence = (((I+C) - lag(I+C))/N_t)*1000) 
#incidence per 1000 population
print(output_incidence)
#subset time and incidence to plot
output_d<-output_incidence[,c("time","Incidence")]
melted = melt(output_d, id.vars="time")
ggplot(data=melted, aes(x=time, y=value)) +
geom_line(color=2,size=1)
#limit x-axis or time
output_dlimit<-output_d[which(output_d$time<=10),]#we limit for upto 10 years
#Now substitute by exact year. counting from January2021 10 years will be January 2031.
#Assuming we started our model simulation 01 Jan 2021
times_year=seq(as.Date('2021-01-01'), as.Date('2031-01-01'), by = "1 year")
output_dlimit$time<-times_year
# plot
melted = melt(output_dlimit, id.vars="time")
ggplot(data=melted, aes(x=time, y=value)) +
geom_line(col=4,size=2)+
ylim(0,50)+
ylab("Incidence per 1000 Population")

...........................................................................................................

#Before intervention
##Sample R-code Infection Hepatitis B virus vertical transmission  modelling
##Deterministic, deferential equation , compartmental Model
##The differential equations for the rate of change of each compartment are thus given by:

install.packages("deSolve")
library(deSolve)
HBV_model=function(current_timepoint, state_values, parameters)
{
  #creat state variables (local variables)
  S=state_values[1] # susceptible
  I=state_values[2] # Infected
  C=state_values[3] # Carrier
  R=state_values[4] # Recovered
  with(
    as.list(parameters), #variable names within parameters can be used
    {
      #compute derivative
      dS= -lamda*S
      dI=lamda*S - tau*I-delta*I 
      dC=delta*I-gamma*C-mu*C 
      dR=gamma*C+tau*I 
      #combine results
      results=c(dS, dI, dC,dR)
      list(results)
    }
  )
}
### Parametres 
Ro= 3.7 #basic reproductive rate, range [3.45 to 3.95]
beta=0.8 #transmission rate per infectious person per time
I=37008 # infected
N=1124838 #total population
S=1024803 #Susceptible individuals
C=32753 # carrier
R=30274 # Recovered
lamda=0.05 # 
tau=0.119 # The rate at which individuals with acute infection of HBV recovers with permanent immunity, range (0.09293-0.14596)
delta=0.048 #The rate at which individuals with acute infection become chronic carrier of the virus, range (0.03079-0.06445)
gamma= 0.014 #The rate at which individuals from chronic carrier stage recover from the virus,range (0.00383-0.02387) 
mu= 0.2 #The rate of mortality from complications of HBV in chronic carriers, range (0.15-0.25)
parameter_list= c(lamda=lamda,tau=tau,delta=delta,gamma=gamma)
## Initial values
N=1124838 #total population
S=1024803 #Fully susceptible hosts
I=37008 #Infected
C=32753 # carrier
R=30274 #Recovered
###Initial state values for differential equasions
initial_values=c(S=1024803,I=I,C=C,R=R)
##Set time in years, lets simulate for 49 years with outputs produces every year
times=seq(0, 49, by = 1)
###Simulate the HBV vertical transmission (SICR)
output=as.data.frame(lsoda(initial_values, times, HBV_model, parameter_list))
##Print the output and look the number of people in each compartment for each day
print(output)
##Now, let us plot the number for each compartment over time
library('reshape2')
library('ggplot2')
melted = melt(output, id.vars="time")
ggplot(data=melted, aes(x=time, y=value, color=variable)) +
  geom_line(size=2)
####Check total population in each year
output_N<-output
output_N$N_t<- output_N$S + output_N$I + output_N$C + output_N$R
plot(output_N$time,output_N$N_t,type = 'l')
##compute incidence(new infectious cases) at given time.
library(dplyr)
#output_incidence<- output_N %>% mutate(Incidence = ((I+C) - lag(I+C))/N_t) #N_t
##population at risk at given time Then we
output_incidence<-output_N %>% mutate(Incidence = (((I+C) - lag(I+C))/N_t)*1000) 
#incidence per 1000 population
print(output_incidence)
#subset time and incidence to plot
output_d<-output_incidence[,c("time","Incidence")]
melted = melt(output_d, id.vars="time")
ggplot(data=melted, aes(x=time, y=value)) +
  geom_line(color=2,size=1)
#limit x-axis or time
output_dlimit<-output_d[which(output_d$time<=10),]#we limit for upto 10 years
#Now substitute by exact year. counting from January2021 10 years will be January 2031.
#Assuming we started our model simulation 01 Jan 2021
times_year=seq(as.Date('2021-01-01'), as.Date('2031-01-01'), by = "1 year")
output_dlimit$time<-times_year
# plot
melted = melt(output_dlimit, id.vars="time")
ggplot(data=melted, aes(x=time, y=value)) +
  geom_line(col=4,size=2)+
  ylim(0,50)+
  ylab("Incidence per 1000 Population")


...............................................................................................................


###Intervention
##Sample R-code Infection Hepatitis B virus vertical transmission  modelling
##Deterministic, deferential equation , compartmental Model
##The differential equations for the rate of change of each compartment are thus given by:

install.packages("deSolve")
library(deSolve)
HBV_model=function(current_timepoint,state_values, parameters)

{
  #creat state variables (local variables)
  S=state_values[1] # susceptible
  I=state_values[2] # Infected
  C=state_values[3] # Carrier
  R=state_values[4] # Recovered
  with(as.list(parameters), #variable names within parameters can be used
    {
      #compute derivative
      dS= -lamda_intervention*S
      dI=lamda_intervention*S - tau*I-delta*I 
      dC=delta*I-gamma*C-mu*C 
      dR=gamma*C+tau*I 
      #combine results
      results=c(dS, dI, dC,dR)
      list(results)
    }
  )
}
#Intervention

C_HBIG_HepB= 0.5
E_HBIG_HepB= 0.875
lamda_intervention=lamda*(1-(C_HBIG_HepB*E_HBIG_HepB))
### Parametres 
Ro= 3.7 #basic reproductive rate, range [3.45 to 3.95]
beta=0.8 #transmission rate per infectious person per time
I=37008 # infected
N=1124838 #total population
S=1024803 #Susceptible individuals
C=32753 # carrier
R=30274 # Recovered
lamda=0.05 # 
tau=0.119 # The rate at which individuals with acute infection of HBV recovers with permanent immunity, range (0.09293-0.14596)
delta=0.048 #The rate at which individuals with acute infection become chronic carrier of the virus, range (0.03079-0.06445)
gamma= 0.014 #The rate at which individuals from chronic carrier stage recover from the virus,range (0.00383-0.02387) 
mu= 0.2 #The rate of mortality from complications of HBV in chronic carriers, range (0.15-0.25)
parameter_list= c(lamda=lamda,tau=tau,delta=delta,gamma=gamma)
## Initial values
N=1124838 #total population
S=1024803 #Fully susceptible hosts
I=37008 #Infected
C=32753 # carrier> library(deSolve)
 HBV_model=function(current_timepoint,state_values, parameters)
 
 {
   #creat state variables (local variables)
   S=state_values[1] # susceptible
   I=state_values[2] # Infected
   C=state_values[3] # Carrier
   R=state_values[4] # Recovered
   with(as.list(parameters), #variable names within parameters can be used
     {
       #compute derivative
       dS= -lamda_intervention*S
       dI=lamda_intervention*S - tau*I-delta*I 
       dC=delta*I-gamma*C-mu*C 
       dR=gamma*C+tau*I 
       #combine results
       results=c(dS, dI, dC,dR)
       list(results)
    }
   )
 }
 C_HBIG_HepB= 0.5
 E_HBIG_HepB= 0.875
lamda_intervention=lamda*(1-(C_HBIG_HepB*E_HBIG_HepB))
 ### Parametres 
 Ro= 3.7 #basic reproductive rate, range [3.45 to 3.95]
 beta=0.8 #transmission rate per infectious person per time
 I=37008 # infected
 N=1124838 #total population
 S=1024803 #Susceptible individuals
 C=32753 # carrier
 R=30274 # Recovered
 lamda=0.05 # 
 tau=0.119 # The rate at which individuals with acute infection of HBV recovers with permanent immunity, range (0.09293-0.14596)
 delta=0.048 #The rate at which individuals with acute infection become chronic carrier of the virus, range (0.03079-0.06445)
 gamma= 0.014 #The rate at which individuals from chronic carrier stage recover from the virus,range (0.00383-0.02387) 
 mu= 0.2 #The rate of mortality from complications of HBV in chronic carriers, range (0.15-0.25)
 parameter_list= c(lamda=lamda,tau=tau,delta=delta,gamma=gamma)
 ## Initial values
 N=1124838 #total population
 S=1024803 #Fully susceptible hosts
 I=37008 #Infected
 C=32753 # carrier
 R=30274 #Recovered
 ###Initial state values for differential equasions
 initial_values=c(S=1024803,I=I,C=C,R=R)
 ##Set time in years, lets simulate for 49 years with outputs produces every year
 times=seq(0, 49, by = 1)
 ###Simulate the HBV vertical transmission (SICR)
 output=as.data.frame(lsoda(initial_values, times, HBV_model, parameter_list))
 ##Print the output and look the number of people in each compartment for each day
 print(output)
 
###Initial state values for differential equasions
initial_values=c(S=1024803,I=I,C=C,R=R)
##Set time in years, lets simulate for 49 years with outputs produces every year
times=seq(0, 49, by = 1)
###Simulate the HBV vertical transmission (SICR)
output=as.data.frame(lsoda(initial_values, times, HBV_model, parameter_list))
##Print the output and look the number of people in each compartment for each day
print(output)
##Now, let us plot the number for each compartment over time
library('reshape2')
library('ggplot2')
melted = melt(output, id.vars="time")
ggplot(data=melted, aes(x=time, y=value, color=variable)) +
  geom_line(size=2)
####Check total population in each year
output_N<-output
output_N$N_t<- output_N$S + output_N$I + output_N$C + output_N$R
plot(output_N$time,output_N$N_t,type = 'l')
##compute incidence(new infectious cases) at given time.
library(dplyr)
#output_incidence<- output_N %>% mutate(Incidence = ((I+C) - lag(I+C))/N_t) #N_t
##population at risk at given time Then we
output_incidence<-output_N %>% mutate(Incidence = (((I+C) - lag(I+C))/N_t)*1000) 
#incidence per 1000 population
print(output_incidence)
#subset time and incidence to plot
output_d<-output_incidence[,c("time","Incidence")]
melted = melt(output_d, id.vars="time")
ggplot(data=melted, aes(x=time, y=value)) +
  geom_line(color=2,size=1)
#limit x-axis or time
output_dlimit<-output_d[which(output_d$time<=10),]#we limit for upto 10 years
#Now substitute by exact year. counting from January2021 10 years will be January 2031.
#Assuming we started our model simulation 01 Jan 2021
times_year=seq(as.Date('2021-01-01'), as.Date('2031-01-01'), by = "1 year")
output_dlimit$time<-times_year
# plot
melted = melt(output_dlimit, id.vars="time")
ggplot(data=melted, aes(x=time, y=value)) +
  geom_line(col=4,size=2)+
  ylim(0,50)+
  ylab("Incidence per 1000 Population")


############
par(mfrow = c(1,2))

.........................................................................................
#Multiway sensitivity analysis

#install.packages("deSolve")
#install.packages("lhs")
library(deSolve)
library(lhs)
library(dplyr)
HBV_model=function(current_timepoint, state_values, parameters)
{
  #creat state variables (local variables)
  S=state_values[1] # susceptible
  I=state_values[2] # Infected
  C=state_values[3] # Carrier
  R=state_values[4] # Recovered
  with(
    as.list(parameters), #variable names within parameters can be used
    {
      #compute derivative
      dS= -lamda*S
      dI=lamda*S - tau*I-delta*I 
      dC=delta*I-gamma*C-mu*C 
      dR=gamma*C+tau*I 
      #combine results
      results=c(dS, dI, dC,dR)
      list(results)
    }
  )
}

#Set parameters
z <- 100 #choose number of points to simulate
set.seed(6242015)#random number generator
lhs<-maximinLHS(z,5) #simulate z= number of simulations, 3=number of parameters
#To map these points in the unit cube to our parameters, we need minimum and maximum values for each.
lamda.min=0.025
lamda.max=0.075
tau.min=0.09293
tau.max=0.14596
delta.min=0.03079
delta.max=0.06445
gamma.min=0.00383
gamma.max=0.02387
mu.min=0.15
mu.max=0.25
#Now we can generate a "parameter set" by rescaling our simulated latin hypercube sample
params.set <- cbind(
lamda=lhs[,1]*(lamda.max-lamda.min)+lamda.min,
tau=lhs[,2]*(tau.max-tau.min)+tau.min,
delta=lhs[,3]*(delta.max-delta.min)+delta.min,
gamma=lhs[,4]*(gamma.max-gamma.min)+gamma.min,
mu=lhs[,5]*(mu.max-mu.min)+mu.min)
Output_table<- data.frame(params.set)
#add incidence column
Output_table$Peak_incidence<-"NA"
head(Output_table)
## Initial values
N=1124838 #total population
S=1024803 #Fully susceptible hosts
I=37008 #Infected
C=32753 # carrier
R=30274 #Recovered
for(i in 1:z){
  parameter_list= as.list(c(params.set[i,]))
  initial_values=c(S=S, I=I, C=C, R=R)
  times=seq(0, 49, by = 1)
  output=as.data.frame(lsoda(initial_values, times, HBV_model, parameter_list))
  output$N_t<- output$S + output$I + output$C + output$R
  output_incidence<-output %>% mutate(Incidence = (((I+C) - lag(I+C))/N_t)*1000)
  # incedence at the peack record to excell
  max_inc<-max(output_incidence$Incidence,na.rm=T)

  Output_table$Peak_incidence[i]<-max_inc
}
print(Output_table)
library(ggplot2)
plot(Output_table$lamda, Output_table$Peak_incidence)
warnings()


...............................................................................................................
# One way sensitivity analysis

library(deSolve)
HBV_model=function(current_timepoint, state_values, parameters)
{
  #creat state variables (local variables)
  S=state_values[1] # susceptible
  I=state_values[2] # Infected
  C=state_values[3] # Carrier
  R=state_values[4] # Recovered
  with(
    as.list(parameters), #variable names within parameters can be used
    {
      #compute derivative
      dS= -lamda*S
      dI=lamda*S - tau*I-delta*I 
      dC=delta*I-gamma*C-mu*C 
      dR=gamma*C+tau*I 
      #combine results
      results=c(dS, dI, dC,dR)
      list(results)
    }
  )
}
### Parametres 
Ro= 3.7 #basic reproductive rate, range [3.45 to 3.95]
beta=0.8 #transmission rate per infectious person per time
lamda=0.05 # range (0.025-0.075)
tau=0.119 # The rate at which individuals with acute infection of HBV recovers with permanent immunity, range (0.09293-0.14596)
delta=0.048#The rate at which individuals with acute infection become chronic carrier of the virus, range (0.03079-0.06445)
gamma=0.014  #The rate at which individuals from chronic carrier stage recover from the virus,range (0.00383-0.02387) 
mu=0.2 #The rate of mortality from complications of HBV in chronic carriers, range (0.15-0.25)
parameter_list= c(lamda=lamda,tau=tau,delta=delta,gamma=gamma)
## Initial values
N=1124838 #total population
S=1024803 #Fully susceptible hosts
I=37008 #Infected
C=32753 # carrier
R=30274 #Recovered
###Initial state values for differential equasions
initial_values=c(S=S,I=I,C=C,R=R)
##Set time in years, lets simulate for 49 years with outputs produces every year
times=seq(0, 49, by = 1)
###Simulate the HBV vertical transmission (SICR)
output=as.data.frame(lsoda(initial_values, times, HBV_model, parameter_list))
##compute incidence(new infectious cases) at given time.
library(dplyr)
output$N_t<- output$S + output$I + output$C + output$R
#output_incidence<- output_N %>% mutate(Incidence = ((I+C) - lag(I+C))/N_t) #N_t
##population at risk at given time Then we
output_incidence<-output %>% mutate(Incidence = (((I+C) - lag(I+C))/N_t)*1000)
#incidence per 1000 population
# incedence at the peack record to excell
max(output_incidence$Incidence,na.rm=T)
